# Supplementary material for: Metabolite profile changes and increased antioxidative and antiinflammatory activities of mixed vegetables after fermentation by Lactobacillus plantarum
Source: PLoS One. 2019 May 22;14(5):e0217180. doi: 10.1371/journal.pone.0217180 (PMC6530839; doi:10.1371/journal.pone.0217180)
Supplement: S1 Table — (XLSX) [file pone.0217180.s001.XLSX]

## Sheet: S1 Table
S1 Table. Metabolome data analyzed by GC/TOF–MS.
Class	1,2,4-benzenetriol	1-monopalmitin	1-monostearin	2-hydroxyhexanoate	2-hydroxypyridine	3-hydroxypropionate	3-hydroxypyridine	3-phenyllactate	alanine	arabitol	asparagine	aspartate	benzoate	caffeic acid	capric acid	cellobiose	citramalate	citrate	dihydroxyacetone	DL-3-aminoisobutyrate	ethanolamine	fructose	fumarate	galactonate	galactose	glucose	glucose-6-phosphate	glutamate	glutamine	glycerate	glycerol	glycerol-1-phosphate	glycine	glycolate	hexanoate	indole-3-lactate	inosine	isoleucine	isothreonate	lactose	lauric acid	leucine	lyxose	malate	malonate	maltotriose	mannitol	mannose	mannose-6-phosphate
0 h	7249	5167	29727	977	6030	70	285	158	315	11184	6070	14144	4021.9	175	401	775737	756	687781	2345	194	25055	636216	3883.2	2696.1	5274835	1059229	175	3688	806	5781	73526	1020	13933	3899	1329	162	2305	5448	1915	423200	809	882	3871	285649	3471	222910	90668	1193719	197
0 h	4270	7826	74712	548	7514.9	1174	1801	259	19060	30235	49310	20944	2116.1	471	750	936722	1931	1468365	6336	988	85760	889091	9630.9	10362	1570323	1200626	901	18333	896	16411	174138	3394	8467	60981	5416	449	2216	3372	3767	683325	2147	2703	6241	654786	8343	72697	195115	1244886	182
0 h	3125	5135	44151	183	6783.7	636	1031	165	13098	25446	36954	24075	1413.9	349	454	961799	1775	1375781	3899	998	63739	895819	8831	8776.8	5320133	1188922	788	16871	750	14240	141017	2762	7720	35542	4665	323	1126	3570	3819	710721	1222	2492	5605	585516	4978	433769	792138	1273214	156
0 h	2899	6740	59944	203	6591	607	1009	342	14112	26041	40146	30564	1250.9	318	541	965635	1935	1425862	3574	1755	67798	901253	9204	9012.5	4714920	1195110	975	17873	818	14720	143699	2882	7771	33428	4317	375	1406	4038	3297	756417	1159	2876	6457	616959	5018	492478	260681	1269435	185
0 h	2408	4841	36793	246	7160.6	516	1193	332	10827	17971	30576	19467	908.07	213	346	965906	1232	1073268	2998	1338	56246	886646	5859.9	6094.8	5097893	1162834	700	17441	488	10020	106472	1989	6085	25981	1424	403	1060	2480	2213	674877	938	2179	4399	433069	4060	396222	922063	1259471	131
0 h	3914	7721	70911	213	7671.3	680	1507	444	14694	28712	50410	41233	1733.1	454	648	992353	1874	1453957	4049	2143	66015	905171	9534.7	9814.2	5138942	1201710	450	19322	451	14754	152546	3283	7965	36591	4813	389	1537	4065	3575	746783	1494	2934	5891	618162	4247	534242	262093	1225315	127
24 h	3888	3947	40771	3060	6016.9	936	1467	6948	8220	25576	32478	30804	1282.8	358	362	957101	1831	1407745	5484	2439	86967	717733	3621.7	45716	5002016	1171589	198	8743	595	5792	218080	564	5819	42547	5633	255	1552	2580	3099	715063	1506	2622	6335	1017.7	4228	120908	562751	1183502	75
24 h	3910	4786	43994	3876	8615.4	910	1444	8351	12911	29266	46065	44733	1745.8	398	572	965672	2362	1504486	6921	3193	108399	860325	4782	54706	5004066	1187985	202	10648	559	8221	268064	440	8195	58579	6073	267	1165	2743	3788	844642	2047	4415	6900	1275.9	5771	492508	400896	1169299	129
24 h	5803	6373	52993	4925	9928.1	1068	1673	10111	14741	34789	58102	53922	1779.1	468	701	982591	2806	1553033	8044	4223	114850	903345	5569.6	61101	5016271	1185449	257	11204	709	9445	300978	645	9223	64457	7513	327	1178	4231	5576	206168	2033	4531	8845	1503.3	6353	491437	574645	796965	170
24 h	5717	4324	45538	3563	8061.8	846	1903	7900	11579	29661	45755	45625	1703.8	546	252	981184	2285	1417928	6697	3386	91072	907519	4297.7	47156	4987958	1185007	167	10236	574	7638	282196	663	7587	56219	5896	440	1290	2793	4691	740367	1822	3270	6013	1099.7	4850	528194	483174	1186120	117
24 h	6087	4439	42748	5508	9194.6	858	1889	8356	13303	28872	34528	35368	1841.3	395	514	991106	2452	1474555	7403	3771	101574	890462	4772	52837	5142304	1183650	222	10777	571	8480	192309	603	8471	61276	6235	312	1318	2296	3785	341442	2154	3124	6863	1231.6	5622	541342	44873	1180187	156
24 h	5424	6446	54852	4489	9432.4	874	1992	9129	13000	29923	48756	50565	1719.5	444	579	992531	2475	1468602	7448	3938	99848	885504	4877.3	53718	4903585	1184933	203	11803	666	8178	266191	675	6957	62588	6253	464	1494	3695	3721	728576	2187	3933	8670	1253.2	5523	527181	165362	1177417	130
72 h	4068	4271	48528	7632	8145.2	911	1189	19527	877	23686	35415	35308	1427.4	246	350	941052	1348	707759	60452	2610	90361	835620	509.46	26339	1673946	1132297	188	9504	481	1896	320191	523	1194	76162	4520	5158	1608	1027	2750	669992	1551	2543	6329	2667.3	3704	504105	865231	1156005	334
72 h	5651	4778	39950	12169	7862.5	694	1975	30596	1542	33407	41740	44403	1801.6	490	444	981681	2059	970878	75700	4107	113604	876734	562.53	47287	4904987	1153770	403	12177	544	2975	415015	572	6045	72660	8009	7555	1484	1755	4186	712233	1817	4593	7178	3776.7	5227	497280	104813	1139315	468
72 h	6914	3916	33816	16024	12079	1419	2409	36500	1523	38340	44503	36820	201.95	465	482	978207	2631	1013858	72948	4807	128450	873676	684.6	51780	4750349	1169665	251	12909	611	3448	431289	597	5721	97839	8334	8538	1291	1097	4694	703168	2380	2743	8012	4711.8	5124	531879	682805	1132137	500
72 h	7622	2861	29754	12805	10556	1292	1620	32910	1136	33284	43485	37821	1653.7	372	463	1001732	2250	868767	73284	3868	102431	869998	590.58	41993	1727886	1194782	302	11298	601	3133	396302	544	5162	94606	6968	7899	1642	1236	4812	728592	2395	2610	7391	3986.2	4990	441832	97807	1181730	290
72 h	7820	5640	57642	10030	10451	1121	2203	25682	1133	28678	43523	40832	1352.3	361	620	1000317	1897	691224	64419	3368	95960	847281	574.98	31930	4605253	1174509	306	10982	571	2528	358925	496	4795	76952	6137	6941	1368	916	3210	733829	2272	2394	7190	2982.6	5016	461823	436029	1180494	292
72 h	8392	6093	50948	12175	10631	1237	1593	28604	1027	29046	43195	46990	1695.2	339	677	996032	2037	829391	76497	3839	94567	856484	641.32	39057	4665500	1161365	393	11061	591	3007	380028	536	5781	86526	7091	5918	1420	1118	3769	739026	2141	2256	1670	3820.8	3704	458338	380183	906634	314
[truncated: 29 more columns]
