# Supplementary material for: Metabolite profile changes and increased antioxidative and antiinflammatory activities of mixed vegetables after fermentation by Lactobacillus plantarum
Source: PLoS One. 2019 May 22;14(5):e0217180. doi: 10.1371/journal.pone.0217180 (PMC6530839; doi:10.1371/journal.pone.0217180)
Supplement: S2 Table — (XLSX) [file pone.0217180.s002.XLSX]

## Sheet: S2 Table
S2 Table. VIP values and loading scores of PLS-DA using 2 axes.
Var ID (Primary)	VIP
tryptophan	1.57848
galactonate	1.56184
phenylalanine	1.52992
mannose-6-phosphate	1.50932
threonine	1.48408
indole-3-lactate	1.46349
dihydroxyacetone	1.45627
β-hydroxybutyrate	1.45579
ribose	1.42716
malate	1.41482
serine	1.40739
sucrose	1.38743
valine	1.36067
citrate	1.32479
glycerol-1-phosphate	1.2958
3-phenyllactate	1.27796
glucose-6-phosphate	1.27082
2-hydroxyhexanoate	1.2449
xylose	1.2295
γ-aminobutyric acid	1.22643
DL-3-aminoisobutyrate	1.19629
alanine	1.18404
glycerol	1.18053
palmitoleic acid	1.17133
aspartate	1.12853
fumarate	1.12715
succinate	1.1237
β-alanine	1.0966
glycolate	1.05219
glycerate	1.05127
oxoproline	1.03925
ethanolamine	1.03882
leucine	1.03538
phosphate	1.02847
isoleucine	1.01487
citramalate	0.988638
glutamate	0.984845
hexanoate	0.977316
2-hydroxypyridine	0.962986
lactose	0.917812
myo-inositol	0.894132
3-hydroxypropionate	0.842661
1,2,4-benzentriol	0.839311
mannose	0.832037
lauric acid	0.831027
palmitic acid	0.825748
oleic acid	0.804619
3-hydroxypyridine	0.794868
uracil	0.790602
cellobiose	0.777218
stearic acid	0.766994
arabitol	0.76452
pyrrole-2-carboxylate	0.729514
1-monopalmitin	0.719396
inosine	0.70897
glycine	0.70682
fructose	0.70261
phosphogluconate	0.693279
galactose	0.67546
maltotriose	0.670885
glucose	0.669498
isothreonate	0.649589
threitol	0.644004
caffeic acid	0.643754
tyrosine	0.640358
lyxose	0.612058
glutamine	0.558592
pelargonic acid	0.544931
asparagine	0.494487
octadecanol	0.458598
1-monostearin	0.411249
capric acid	0.385423
benzoate	0.326925
mannitol	0.304204
proline	0.153819
myristic acid	0.142191
malonate	0.0895993
trehalose	0.041915
