# Supplementary material for: Metabolite profile changes and increased antioxidative and antiinflammatory activities of mixed vegetables after fermentation by Lactobacillus plantarum
Source: PLoS One. 2019 May 22;14(5):e0217180. doi: 10.1371/journal.pone.0217180 (PMC6530839; doi:10.1371/journal.pone.0217180)
Supplement: S3 Table — (XLSX) [file pone.0217180.s003.XLSX]

## Sheet: S3 Table
S3 Table. t-Test comparison between 0 h and 24 h.
Metabolites	Mean intensity at 0 h	Mean intensity at 24 h	t-value	df	p-value	Valid N 0h	Valid N 24h	Std.Dev. 0h	Std.Dev. 24h	F-ratio Variance	p-Variance
3-phenyllactate	283.333	8465.83	-18.5178	10	4.54965e-09	6	6	111.29	1076.62	93.5871	0.000123456
galactonate	7792.73	52539	-17.461	10	8.05693e-09	6	6	2898.36	5567.99	3.69057	0.178158
xylose	7046.67	24897	-9.87152	10	1.78935e-06	6	6	3158.13	3105.67	1.03407	0.971571
2-hydroxyhexanoate	395	4236.83	-9.78833	10	1.93324e-06	6	6	315.996	907.988	8.25655	0.0369566
γ-aminobutyric acid	19369.2	45527.2	-7.20468	10	2.90997e-05	6	6	7090.92	5367.54	1.74524	0.555936
ribose	19263.8	49649.8	-6.40941	10	7.73869e-05	6	6	10479.3	5003.7	4.38615	0.130463
DL-3-aminoisobutyrate	1236	3491.67	-5.93947	10	0.00014325	6	6	679.165	635.699	1.14143	0.888125
succinate	3946.67	8076.5	-5.81379	10	0.000169744	6	6	1169.13	1288.69	1.21499	0.835998
glycerol	131900	254636	-5.50204	10	0.00026104	6	6	36018.7	41090	1.30142	0.779561
dihydroxyacetone	3866.83	6999.5	-4.73399	10	0.000799338	6	6	1362.91	877.423	2.41277	0.355865
ethanolamine	60768.8	100452	-4.30576	10	0.00154735	6	6	20031.2	10410.7	3.70217	0.177178
phosphate	132403	228273	-3.97246	10	0.00263287	6	6	52118	27898.2	3.49	0.196362
β-alanine	1523.5	2549.17	-3.66352	10	0.00436364	6	6	577.715	369.51	2.44442	0.348997
aspartate	25071.2	43502.8	-3.45844	10	0.00613874	6	6	9593.87	8853.09	1.17435	0.864311
hexanoate	3660.67	6267.17	-3.3265	10	0.007663	6	6	1804.88	652.835	7.64341	0.0434753
citramalate	1583.83	2368.5	-3.31649	10	0.00779345	6	6	484.495	318.007	2.32117	0.376811
glycolate	32737	57611	-3.03653	10	0.0125366	6	6	18429.3	7935.61	5.39334	0.0880562
lauric acid	1294.83	1958.17	-2.98631	10	0.0136594	6	6	480.203	255.814	3.52373	0.193126
leucine	2344.33	3649.17	-2.95086	10	0.0145134	6	6	767.669	764.111	1.00933	0.992115
lyxose	5410.67	7271	-2.86553	10	0.0167969	6	6	1043.72	1199.79	1.32141	0.767199
myo-inositol	206449	287255	-2.79327	10	0.0190129	6	6	69375.2	14431.1	23.1105	0.00363862
tryptophan	3304.5	5396	-2.73474	10	0.0210216	6	6	1713.77	756.575	5.13099	0.0969973
threonine	10842	16429.7	-2.57187	10	0.0278016	6	6	4674.5	2543.72	3.37702	0.207764
3-hydroxypyridine	1137.67	1728	-2.54629	10	0.029048	6	6	516.615	235.815	4.79943	0.110211
2-hydroxypyridine	6958.58	8541.53	-2.54146	10	0.0292899	6	6	614.204	1396.57	5.17014	0.0955851
palmitic acid	55239	74902.3	-2.43394	10	0.0352121	6	6	16210	11350.7	2.03949	0.452761
serine	53109.7	73049.2	-2.16267	10	0.0558571	6	6	19346.2	11651.5	2.75694	0.289976
valine	7871.33	11064.2	-2.10178	10	0.0618914	6	6	3454.61	1382.67	6.24257	0.0658914
oxoproline	183634	232807	-2.07302	10	0.0649545	6	6	48180.9	32473.9	2.2013	0.406838
oleic acid	222.333	310.333	-2.0601	10	0.0663761	6	6	80.1715	67.2359	1.4218	0.708789
isothreonate	3097.67	4110	-2.05408	10	0.0670482	6	6	826.71	879.712	1.13234	0.894844
3-hydroxypropionate	613.833	915.333	-2.03643	10	0.0690587	6	6	353.279	81.9333	18.5915	0.00604905
arabitol	23264.8	29681.2	-2.00081	10	0.0732886	6	6	7275.86	2960.69	6.03926	0.0704196
pyrrole-2-carboxylate	172.333	352.667	-1.87165	10	0.0907612	6	6	197.988	128.455	2.37561	0.364167
caffeic acid	330	434.833	-1.85452	10	0.0933514	6	6	121.224	66.9161	3.28181	0.218094
citrate	1.2475e+06	1.47106e+06	-1.73512	10	0.113374	6	6	310907	54197.6	32.908	0.00157185
palmitoleic acid	239.5	328	-1.56498	10	0.148654	6	6	99.2225	96.6561	1.05381	0.955538
phenylalanine	19588.5	23334	-1.42414	10	0.184855	6	6	5773.76	2857.56	4.08251	0.148784
1,2,4-benzenetriol	3977.5	5138.17	-1.42238	10	0.185351	6	6	1740.43	982.888	3.1355	0.235404
cellobiose	933025	978364	-1.38287	10	0.196801	6	6	79051.3	14156.9	31.1805	0.00178826
pelargonic acid	250.5	318.667	-1.37734	10	0.198453	6	6	52.2791	109.378	4.37725	0.130954
asparagine	35577.7	44280.7	-1.13052	10	0.284644	6	6	16291.5	9495.61	2.94357	0.261115
phosphogluconate	149.333	179.833	-1.01191	10	0.335436	6	6	56.4222	47.6169	1.40404	0.718695
uracil	276.833	444.667	-0.98799	10	0.34646	6	6	407.399	84.6656	23.154	0.00362257
maltotriose	358720	450262	-0.933922	10	0.372346	6	6	176630	162628	1.17961	0.860579
β-hydroxybutyrate	1173.4	1369.27	-0.824778	10	0.428733	6	6	541.237	213.146	6.44796	0.0617192
galactose	4.51951e+06	5.00937e+06	-0.820427	10	0.431095	6	6	1.46052e+06	76746.6	362.158	4.31031e-06
glucose	1.16807e+06	1.1831e+06	-0.66338	10	0.522086	6	6	55192.9	5816.93	90.0284	0.000135817
myristic acid	2085.5	2312.83	-0.636299	10	0.538872	6	6	798.693	357.712	4.98531	0.102515
trehalose	942908	976651	-0.490891	10	0.634097	6	6	113509	124364	1.2004	0.846025
malonate	5019.5	5391.17	-0.483207	10	0.639354	6	6	1729.89	746.442	5.37088	0.0887755
proline	24721.5	26687.5	-0.36169	10	0.725109	6	6	12483.4	4630.24	7.26874	0.0482731
fructose	852366	860815	-0.161342	10	0.875037	6	6	106124	72043.4	2.16988	0.415244
alanine	12017.7	12292.3	-0.100144	10	0.922209	6	6	6335.31	2235.79	8.02925	0.039203
indole-3-lactate	350.167	344.167	0.109784	10	0.914753	6	6	100.825	88.0668	1.31074	0.773767
mannitol	420460	371950	0.289855	10	0.777848	6	6	346382	219252	2.49588	0.338211
capric acid	523.333	496.667	0.291563	10	0.77658	6	6	153.916	162.79	1.11863	0.90509
benzoate	1907.33	1678.72	0.494253	10	0.631804	6	6	1115.19	200.026	31.083	0.0018017
octadecanol	295	233.167	0.537744	10	0.602515	6	6	201.949	196.337	1.05798	0.95219
lactose	665887	596043	0.599484	10	0.562186	6	6	123314	257366	4.35588	0.132144
threitol	11359.7	9429.5	0.657273	10	0.525844	6	6	7062.3	1366.26	26.7195	0.00258267
1-monostearin	52706.3	46816	0.742517	10	0.474854	6	6	18560.8	5751.87	10.413	0.0224126
glycine	8656.83	7708.67	0.783896	10	0.451269	6	6	2706.63	1205.12	5.0443	0.10023
tyrosine	68246.7	22340.3	0.940581	10	0.369085	6	6	119426	5458.52	478.682	2.15117e-06
glutamine	701.5	612.333	1.11588	10	0.290571	6	6	186.015	60.9054	9.32789	0.0284703
inosine	1608.33	1332.83	1.20732	10	0.255091	6	6	535.527	160.128	11.1848	0.0191507
isoleucine	3828.83	3056.33	1.53718	10	0.155266	6	6	981.455	743.002	1.74486	0.556089
stearic acid	26769.2	6628.83	1.62514	10	0.135194	6	6	30335.4	1129.7	721.06	7.74374e-07
1-monopalmitin	6238.33	5052.5	1.66737	10	0.126405	6	6	1362.96	1084.97	1.57808	0.628833
mannose-6-phosphate	163	129.5	1.84978	10	0.0940798	6	6	29.5635	33.0742	1.2516	0.81148
mannose	1244340	1.11558e+06	1.98203	10	0.0756173	6	6	30388	156198	26.4207	0.00265245
glutamate	15588	10568.5	2.05601	10	0.066832	6	6	5888.78	1041.22	31.9867	0.00168239
glycerate	12654.3	7959	2.7591	10	0.020161	6	6	3987.1	1216.16	10.7482	0.0209073
fumarate	7823.95	4653.38	3.13889	10	0.01053	6	6	2387.36	649.782	13.4989	0.0125839
glucose-6-phosphate	664.833	208.167	3.69228	10	0.00416117	6	6	301.488	29.7954	102.386	9.89368e-05
glycerol-1-phosphate	2555	598.333	5.29359	10	0.000350745	6	6	901.14	87.758	105.441	9.20169e-05
sucrose	293924	7730.5	8.36355	10	7.96159e-06	6	6	83814.4	923.381	8239.02	1.76259e-09
malate	532357	1230.23	9.06188	10	3.89065e-06	6	6	143567	166.967	739350	2.31154e-14
