# Supplementary material for: Metabolite profile changes and increased antioxidative and antiinflammatory activities of mixed vegetables after fermentation by Lactobacillus plantarum
Source: PLoS One. 2019 May 22;14(5):e0217180. doi: 10.1371/journal.pone.0217180 (PMC6530839; doi:10.1371/journal.pone.0217180)
Supplement: S4 Table — (XLSX) [file pone.0217180.s004.XLSX]

## Sheet: S4 Table
S4 Table. t-Test comparison between 24 h and 72 h.
Metabolite	Mean intensity at 24 h	Mean intensity at 72 h	t-Value	df	p-value	Valid N 24h	Valid N 72h	Std. Dev. 24h	Std. Dev. 72h	F-ratio Variance	p-Variance
dihydroxyacetone	6999.5	70550	-23.5468	10	4.32715e-10	6	6	877.423	6552.45	55.7686	0.000439047
β-hydroxybutyrate	1369.27	8726.27	-14.9811	10	3.53901e-08	6	6	213.146	1183.88	30.8504	0.00183432
indole-3-lactate	344.167	7001.5	-12.8219	10	1.56319e-07	6	6	88.0668	1268.77	207.557	1.7208e-05
tyrosine	22340.3	60604	-8.54683	10	6.56848e-06	6	6	5458.52	9511.18	3.03612	0.248258
3-phenyllactate	8465.83	28969.8	-8.35267	10	8.0539e-06	6	6	1076.62	5915.8	30.1925	0.00193117
malate	1230.23	3657.57	-7.89494	10	1.32179e-05	6	6	166.967	734.364	19.3447	0.00551614
2-hydroxyhexanoate	4236.83	11805.8	-6.26729	10	9.29413e-05	6	6	907.988	2815.45	9.61471	0.0266656
mannose-6-phosphate	129.5	366.333	-5.87157	10	0.000156963	6	6	33.0742	93.1014	7.92382	0.04031
glycerol	254636	383625	-5.49897	10	0.000262167	6	6	41090	40161.7	1.04677	0.96122
glycolate	57611	84124.2	-4.93796	10	0.000588948	6	6	7935.61	10488.1	1.74675	0.555331
glucose-6-phosphate	208.167	307.167	-2.76808	10	0.0198525	6	6	29.7954	82.383	7.64499	0.0434566
oxoproline	232807	294514	-2.72554	10	0.0213564	6	6	32473.9	44954.2	1.91633	0.492523
threitol	9429.5	11898	-2.19308	10	0.0530591	6	6	1366.26	2394.79	3.07236	0.243462
1,2,4-benzenetriol	5138.17	6744.5	-2.08191	10	0.0639921	6	6	982.888	1614.25	2.69734	0.300114
3-hydroxypropionate	915.333	1112.33	-1.72549	10	0.115148	6	6	81.9333	267.387	10.6503	0.0213322
2-hydroxypyridine	8541.53	9954.12	-1.61393	10	0.137617	6	6	1396.57	1626.62	1.35658	0.746053
inosine	1332.83	1468.83	-1.58109	10	0.144939	6	6	160.128	136.939	1.36736	0.739723
glutamate	10568.5	11321.8	-1.18328	10	0.264066	6	6	1041.22	1160.95	1.24321	0.817018
phosphogluconate	179.833	235	-1.13593	10	0.282475	6	6	47.6169	109.014	5.24132	0.0930897
lactose	596043	714473	-1.12161	10	0.288238	6	6	257366	25644.6	100.719	0.000103024
stearic acid	6628.83	17588.2	-1.07309	10	0.308443	6	6	1129.7	24990.8	489.365	2.03601e-06
hexanoate	6267.17	6843.17	-0.92291	10	0.377784	6	6	652.835	1382.36	4.48366	0.125246
lauric acid	1958.17	2092.67	-0.774362	10	0.456635	6	6	255.814	339.958	1.76605	0.54766
DL-3-aminoisobutyrate	3491.67	3766.5	-0.692076	10	0.504641	6	6	635.699	736.265	1.34142	0.755073
arabitol	29681.2	31073.5	-0.582527	10	0.573111	6	6	2960.69	5050.9	2.9104	0.265947
ethanolamine	100452	104229	-0.521507	10	0.613367	6	6	10410.7	14365.5	1.90406	0.496736
3-hydroxypyridine	1728	1831.5	-0.500174	10	0.627775	6	6	235.815	448.672	3.62004	0.184282
maltotriose	450262	482543	-0.475911	10	0.644364	6	6	162628	34025.7	22.8443	0.00373909
succinate	8076.5	8454.33	-0.454757	10	0.658996	6	6	1288.69	1575.15	1.49399	0.670302
cellobiose	978364	983170	-0.438309	10	0.67048	6	6	14156.9	22824.4	2.59935	0.317866
myo-inositol	287255	293031	-0.373963	10	0.716239	6	6	14431.1	34977.6	5.87463	0.0744102
mannitol	371950	427811	-0.362531	10	0.7245	6	6	219252	307221	1.96343	0.47678
β-alanine	2549.17	2640.5	-0.356363	10	0.728973	6	6	369.51	507.523	1.88652	0.50285
γ-aminobutyric acid	45527.2	46245	-0.241871	10	0.813768	6	6	5367.54	4902.84	1.19854	0.847315
xylose	24897	25213.7	-0.141512	10	0.890275	6	6	3105.67	4516.57	2.11499	0.430505
capric acid	496.667	506	-0.112812	10	0.912412	6	6	162.79	120.7	1.81905	0.527313
mannose	1.11558e+06	1.11605e+06	-0.00613481	10	0.995226	6	6	156198	104612	2.22939	0.399519
fructose	860815	859966	0.0281564	10	0.978091	6	6	72043.4	16343.4	19.4314	0.00545909
isothreonate	4110	3903.5	0.420666	10	0.682896	6	6	879.712	819.715	1.15174	0.880578
pelargonic acid	318.667	291.667	0.498547	10	0.628881	6	6	109.378	75.0644	2.12319	0.428177
phosphate	228273	217892	0.514187	10	0.618292	6	6	27898.2	40829.8	2.14192	0.422925
asparagine	44280.7	41976.8	0.560702	10	0.587343	6	6	9495.61	3336	8.10203	0.0384634
trehalose	976651	889267	0.674529	10	0.515266	6	6	124364	291941	5.51065	0.0844275
1-monostearin	46816	43439.7	0.679134	10	0.512465	6	6	5751.87	10733.7	3.48242	0.197099
1-monopalmitin	5052.5	4593.17	0.702438	10	0.498431	6	6	1084.97	1178.33	1.17949	0.860663
aspartate	43502.8	40362.3	0.771649	10	0.458169	6	6	8853.09	4583.15	3.73131	0.174749
oleic acid	310.333	284.167	0.824252	10	0.429018	6	6	67.2359	39.0662	2.96211	0.258468
proline	26687.5	23102	0.868312	10	0.40558	6	6	4630.24	8992.58	3.77192	0.17144
sucrose	7730.5	7192.83	0.870532	10	0.404423	6	6	923.381	1198.4	1.68439	0.581108
lyxose	7271	6295	0.912518	10	0.382968	6	6	1199.79	2329.03	3.76826	0.171735
octadecanol	233.167	137	1.16083	10	0.272672	6	6	196.337	51.2796	14.6593	0.0104404
caffeic acid	434.833	378.833	1.23415	10	0.245364	6	6	66.9161	88.7455	1.75886	0.550501
benzoate	1678.72	1355.36	1.27183	10	0.232214	6	6	200.026	589.777	8.69361	0.0331164
myristic acid	2312.83	2072.17	1.34642	10	0.207891	6	6	357.712	252.471	2.00746	0.462672
glycerol-1-phosphate	598.333	544.667	1.38711	10	0.195546	6	6	87.758	35.7752	6.0174	0.070932
glutamine	612.333	566.5	1.44565	10	0.178876	6	6	60.9054	48.1819	1.59787	0.619566
citramalate	2368.5	2037	1.53529	10	0.155725	6	6	318.007	422.613	1.76609	0.547644
pyrrole-2-carboxylate	352.667	260.5	1.54583	10	0.153182	6	6	128.455	69.4888	3.41721	0.203605
leucine	3649.17	2856.5	1.67967	10	0.123943	6	6	764.111	867.394	1.28861	0.787615
palmitic acid	74902.3	65371.5	1.79958	10	0.102122	6	6	11350.7	6281.38	3.2654	0.219947
malonate	5391.17	4627.5	1.80335	10	0.101497	6	6	746.442	720.272	1.07399	0.939475
galactose	5.00937e+06	3.72132e+06	2.00933	10	0.072256	6	6	76746.6	1.56833e+06	417.596	3.02293e-06
glucose	1.1831e+06	1164398	2.10218	10	0.0618503	6	6	5816.93	21003.8	13.0379	0.0136081
galactonate	52539	39731	2.85669	10	0.0170534	6	6	5567.99	9466.19	2.89037	0.268924
glycine	7708.67	4783	3.28784	10	0.00817985	6	6	1205.12	1816.22	2.27131	0.388921
palmitoleic acid	328	169.5	3.84874	10	0.00321884	6	6	96.6561	28.8704	11.2086	0.0190609
ribose	49649.8	36017.7	4.17356	10	0.00190715	6	6	5003.7	6243.07	1.55673	0.639035
serine	73049.2	13195.7	4.83293	10	0.000688744	6	6	11651.5	28008.9	5.77866	0.0768835
isoleucine	3056.33	1191.5	5.71248	10	0.000194936	6	6	743.002	295.569	6.3192	0.0642901
threonine	16429.7	8380.33	6.80705	10	4.69971e-05	6	6	2543.72	1385.4	3.3712	0.208376
tryptophan	5396	2074.5	8.35585	10	8.02675e-06	6	6	756.575	612.911	1.52374	0.655234
valine	11064.2	4992.67	8.79169	10	5.10527e-06	6	6	1382.67	974.557	2.01289	0.460971
uracil	444.667	122.333	8.93069	10	4.43569e-06	6	6	84.6656	25.4532	11.0644	0.0196138
glycerate	7959	2831.17	9.42259	10	2.73411e-06	6	6	1216.16	545.828	4.96441	0.103343
citrate	1.47106e+06	846980	10.6865	10	8.62128e-07	6	6	54197.6	132382	5.96622	0.0721522
alanine	12292.3	1206.33	12.0582	10	2.79149e-07	6	6	2235.79	269.776	68.6838	0.00026393
phenylalanine	23334	5291.5	14.6264	10	4.45423e-08	6	6	2857.56	982.025	8.46729	0.0350314
fumarate	4653.38	593.912	15.2348	10	3.0113e-08	6	6	649.782	61.5765	111.354	8.04273e-05
