# Supplementary material for: Metabolite profile changes and increased antioxidative and antiinflammatory activities of mixed vegetables after fermentation by Lactobacillus plantarum
Source: PLoS One. 2019 May 22;14(5):e0217180. doi: 10.1371/journal.pone.0217180 (PMC6530839; doi:10.1371/journal.pone.0217180)
Supplement: S5 Table — (XLSX) [file pone.0217180.s005.XLSX]

## Sheet: S5 Table
S5 Table. t-Test comparison between 0 h and 72 h.
Metabolite	Mean intensity at 0 h	Mean intensity at 72 h	t-Value	df	p-value	Valid N 0h	Valid N 72h	Std. Dev. 0h	Std. Dev. 72h	F-ratio Variance	p-Variance
dihydroxyacetone	3866.83	70550	-24.4057	10	3.04122e-10	6	6	1362.91	6552.45	23.114	0.00363733
β-hydroxybutyrate	1173.4	8726.27	-14.2124	10	5.86449e-08	6	6	541.237	1183.88	4.78452	0.110863
indole-3-lactate	350.167	7001.5	-12.8008	10	1.58775e-07	6	6	100.825	1268.77	158.352	3.36676e-05
3-phenyllactate	283.333	28969.8	-11.8758	10	3.22151e-07	6	6	111.29	5915.8	2825.63	2.55678e-08
glycerol	131900	383625	-11.4297	10	4.61196e-07	6	6	36018.7	40161.7	1.24327	0.816978
2-hydroxyhexanoate	395	11805.8	-9.86566	10	1.79908e-06	6	6	315.996	2815.45	79.3843	0.000185049
xylose	7046.67	25213.7	-8.07446	10	1.08562e-05	6	6	3158.13	4516.57	2.04531	0.45099
galactonate	7792.73	39731	-7.9023	10	1.31108e-05	6	6	2898.36	9466.19	10.6671	0.0212582
γ-aminobutyric acid	19369.2	46245	-7.63638	10	1.76555e-05	6	6	7090.92	4902.84	2.09175	0.437195
DL-3-aminoisobutyrate	1236	3766.5	-6.18807	10	0.000103049	6	6	679.165	736.265	1.17522	0.863695
glycolate	32737	84124.2	-5.93606	10	0.000143907	6	6	18429.3	10488.1	3.08764	0.241476
succinate	3946.67	8454.33	-5.62875	10	0.000218791	6	6	1169.13	1575.15	1.81518	0.528766
mannose-6-phosphate	163	366.333	-5.09879	10	0.000464844	6	6	29.5635	93.1014	9.91747	0.0249296
ethanolamine	60768.8	104229	-4.31868	10	0.00151626	6	6	20031.2	14365.5	1.94435	0.483074
2-hydroxypyridine	6958.58	9954.12	-4.22008	10	0.00177141	6	6	614.204	1626.62	7.01371	0.0519715
oxoproline	183634	294514	-4.12161	10	0.00207176	6	6	48180.9	44954.2	1.14871	0.88279
β-alanine	1523.5	2640.5	-3.55805	10	0.00519809	6	6	577.715	507.523	1.29573	0.783121
aspartate	25071.2	40362.3	-3.52278	10	0.0055128	6	6	9593.87	4583.15	4.38187	0.130699
hexanoate	3660.67	6843.17	-3.42896	10	0.00644971	6	6	1804.88	1382.36	1.70473	0.57253
ribose	19263.8	36017.7	-3.36434	10	0.00718963	6	6	10479.3	6243.07	2.81754	0.280144
lauric acid	1294.83	2092.67	-3.32158	10	0.00772677	6	6	480.203	339.958	1.99526	0.466525
phosphate	132403	217892	-3.16289	10	0.010109	6	6	52118	40829.8	1.62938	0.605182
1,2,4-benzenetriol	3977.5	6744.5	-2.85523	10	0.0170962	6	6	1740.43	1614.25	1.16244	0.872833
3-hydroxypropionate	613.833	1112.33	-2.756	10	0.0202685	6	6	353.279	267.387	1.74564	0.555777
myo-inositol	206449	293031	-2.7297	10	0.0212042	6	6	69375.2	34977.6	3.93395	0.159067
3-hydroxypyridine	1137.67	1831.5	-2.4838	10	0.0323318	6	6	516.615	448.672	1.32579	0.764521
arabitol	23264.8	31073.5	-2.15952	10	0.0561552	6	6	7275.86	5050.9	2.07506	0.442085
citramalate	1583.83	2037	-1.72656	10	0.114951	6	6	484.495	422.613	1.3143	0.771569
phosphogluconate	149.333	235	-1.70949	10	0.118153	6	6	56.4222	109.014	3.73304	0.174606
oleic acid	222.333	284.167	-1.6983	10	0.120296	6	6	80.1715	39.0662	4.21151	0.14059
isothreonate	3097.67	3903.5	-1.69547	10	0.120845	6	6	826.71	819.715	1.01714	0.985576
maltotriose	358720	482543	-1.68616	10	0.122661	6	6	176630	34025.7	26.9475	0.00253114
cellobiose	933025	983170	-1.49281	10	0.166348	6	6	79051.3	22824.4	11.9955	0.0163972
palmitic acid	55239	65371.5	-1.42768	10	0.183859	6	6	16210	6281.38	6.65973	0.0577933
pelargonic acid	250.5	291.667	-1.10234	10	0.296135	6	6	52.2791	75.0644	2.06164	0.446073
leucine	2344.33	2856.5	-1.08308	10	0.304196	6	6	767.669	867.394	1.27669	0.795202
pyrrole-2-carboxylate	172.333	260.5	-1.02924	10	0.327618	6	6	197.988	69.4888	8.11793	0.0383044
lactose	665887	714473	-0.944891	10	0.366985	6	6	123314	25644.6	23.1224	0.00363421
asparagine	35577.7	41976.8	-0.942583	10	0.368108	6	6	16291.5	3336	23.8489	0.00337888
lyxose	5410.67	6295	-0.848745	10	0.415878	6	6	1043.72	2329.03	4.97941	0.102748
caffeic acid	330	378.833	-0.79619	10	0.444411	6	6	121.224	88.7455	1.86588	0.51017
threitol	11359.7	11898	-0.176826	10	0.863175	6	6	7062.3	2394.79	8.69674	0.033091
fructose	852366	859966	-0.173364	10	0.865824	6	6	106124	16343.4	42.1638	0.000865691
mannitol	420460	427811	-0.0388941	10	0.96974	6	6	346382	307221	1.27118	0.798739
myristic acid	2085.5	2072.17	0.03899	10	0.969666	6	6	798.693	252.471	10.0078	0.0244423
glucose	1.16807e+06	1164398	0.152385	10	0.881914	6	6	55192.9	21003.8	6.90514	0.0536665
tyrosine	68246.7	60604	0.15626	10	0.878937	6	6	119426	9511.18	157.663	3.40333e-05
capric acid	523.333	506	0.217066	10	0.832521	6	6	153.916	120.7	1.62614	0.606641
proline	24721.5	23102	0.257843	10	0.801756	6	6	12483.4	8992.58	1.92707	0.488873
trehalose	942908	889267	0.41947	10	0.683741	6	6	113509	291941	6.615	0.0585928
malonate	5019.5	4627.5	0.512421	10	0.619483	6	6	1729.89	720.272	5.76827	0.0771581
stearic acid	26769.2	17588.2	0.57218	10	0.579835	6	6	30335.4	24990.8	1.47346	0.680962
inosine	1608.33	1468.83	0.61818	10	0.550276	6	6	535.527	136.939	15.2936	0.00948004
galactose	4.51951e+06	3.72132e+06	0.91231	10	0.383072	6	6	1.46052e+06	1.56833e+06	1.15308	0.879606
uracil	276.833	122.333	0.927125	10	0.375696	6	6	407.399	25.4532	256.185	1.02001e-05
1-monostearin	52706.3	43439.7	1.05865	10	0.314659	6	6	18560.8	10733.7	2.99016	0.254531
benzoate	1907.33	1355.36	1.07174	10	0.30902	6	6	1115.19	589.777	3.57538	0.188312
threonine	10842	8380.33	1.23677	10	0.244432	6	6	4674.5	1385.4	11.3846	0.0184153
tryptophan	3304.5	2074.5	1.65536	10	0.128852	6	6	1713.77	612.911	7.81827	0.0414625
palmitoleic acid	239.5	169.5	1.65927	10	0.128051	6	6	99.2225	28.8704	11.8118	0.0169702
glutamine	701.5	566.5	1.72092	10	0.116	6	6	186.015	48.1819	14.9048	0.0100532
glutamate	15588	11321.8	1.74104	10	0.112296	6	6	5888.78	1160.95	25.7291	0.00282445
octadecanol	295	137	1.85748	10	0.0928986	6	6	201.949	51.2796	15.5093	0.00918174
valine	7871.33	4992.67	1.96445	10	0.0778595	6	6	3454.61	974.557	12.5656	0.0147822
1-monopalmitin	6238.33	4593.17	2.23668	10	0.0492811	6	6	1362.96	1178.33	1.33793	0.757171
glucose-6-phosphate	664.833	307.167	2.80315	10	0.0186931	6	6	301.488	82.383	13.3926	0.0128104
serine	53109.7	13195.7	2.87211	10	0.0166085	6	6	19346.2	28008.9	2.09604	0.435949
mannose	1244340	1.11605e+06	2.88461	10	0.0162565	6	6	30388	104612	11.8511	0.0168451
citrate	1.2475e+06	846980	2.9033	10	0.0157444	6	6	310907	132382	5.51572	0.0842755
glycine	8656.83	4783	2.91114	10	0.0155345	6	6	2706.63	1816.22	2.22087	0.401719
alanine	12017.7	1206.33	4.17632	10	0.00189879	6	6	6335.31	269.776	551.479	1.51146e-06
glycerol-1-phosphate	2555	544.667	5.46021	10	0.000276844	6	6	901.14	35.7752	634.482	1.06546e-06
glycerate	12654.3	2831.17	5.97913	10	0.000135841	6	6	3987.1	545.828	53.3585	0.000488929
phenylalanine	19588.5	5291.5	5.97956	10	0.000135763	6	6	5773.76	982.025	34.5678	0.00139693
isoleucine	3828.83	1191.5	6.30259	10	8.87865e-05	6	6	981.455	295.569	11.0261	0.0197644
fumarate	7823.95	593.912	7.41573	10	2.27332e-05	6	6	2387.36	61.5765	1503.16	1.23732e-07
sucrose	293924	7192.83	8.37892	10	7.83326e-06	6	6	83814.4	1198.4	4891.39	6.48831e-09
malate	532357	3657.57	9.02035	10	4.05484e-06	6	6	143567	734.364	38219.7	3.80426e-11
