# Supplementary material for: Metabolite profile changes and increased antioxidative and antiinflammatory activities of mixed vegetables after fermentation by Lactobacillus plantarum
Source: PLoS One. 2019 May 22;14(5):e0217180. doi: 10.1371/journal.pone.0217180 (PMC6530839; doi:10.1371/journal.pone.0217180)
Supplement: S6 Table — (XLSX) [file pone.0217180.s006.XLSX]

## Sheet: S6 Table
S6 Table. Comparison of sugars and sugar alcohols between 0 h, 24 h, and 72 h using ANOVA.
Metabolite	SS Effect	df Effect	MS Effect	SS Error	df Error	MS Error	F value	p-value
arabitol	2.08166e+08	2	1.04083e+08	4.36077e+08	15	2.90718e+07	3.58021	0.053561
cellobiose	9.18642e+09	2	4.59321e+09	3.48524e+10	15	2.32349e+09	1.97686	0.172972
dihydroxyacetone	1.69902e+10	2	8.49512e+09	2.2781e+08	15	1.51873e+07	559.355	8.16427e-15
fructose	2.59707e+08	2	1.29853e+08	8.35979e+10	15	5.57319e+09	0.0232996	0.977005
glucose	1.17851e+09	2	5.89254e+08	1.76063e+10	15	1.17375e+09	0.502026	0.61512
glycerol	1.90136e+11	2	9.5068e+10	2.29935e+10	15	1.5329e+09	62.0184	5.58743e-08
glycine	4.89303e+07	2	2.44651e+07	6.0384e+07	15	4.0256e+06	6.07739	0.0116637
lactose	4.25291e+10	2	2.12646e+10	4.10506e+11	15	2.73671e+10	0.777013	0.477427
lyxose	1.03909e+07	2	5.19546e+06	3.9766e+07	15	2.65107e+06	1.95976	0.175331
maltotriose	4.95084e+10	2	2.47542e+10	2.9402e+11	15	1.96013e+10	1.26288	0.311248
mannitol	1.10554e+10	2	5.52769e+09	1.31218e+12	15	8.74789e+10	0.0631888	0.939015
mannose	6.60732e+10	2	3.30366e+10	1.81324e+11	15	1.20883e+10	2.73295	0.0972643
myo-inositol	2.81186e+10	2	1.40593e+10	31223086214	15	2.08154e+09	6.75429	0.00809782
ribose	2.77967e+09	2	1.38984e+09	869146931	15	5.79431e+07	23.9862	2.12352e-05
sucrose	3.28244e+11	2	1.64122e+11	3.51357e+10	15	2.34238e+09	70.0663	2.45703e-08
galactose	5.07226e+12	2	2.53613e+12	2.29934e+13	15	1.53289e+12	1.65447	0.224238
threitol	2.02177e+07	2	1.01088e+07	2.87389e+08	15	1.91593e+07	0.527622	0.600562
trehalose	2.33036e+10	2	1.16518e+10	5.67899e+11	15	3.786e+10	0.30776	0.739624
xylose	1.29755e+09	2	6.48775e+08	2.00092e+08	15	1.33395e+07	48.6357	2.77757e-07
