# Supplementary material for: Metabolite profile changes and increased antioxidative and antiinflammatory activities of mixed vegetables after fermentation by Lactobacillus plantarum
Source: PLoS One. 2019 May 22;14(5):e0217180. doi: 10.1371/journal.pone.0217180 (PMC6530839; doi:10.1371/journal.pone.0217180)
Supplement: S7 Table — (XLSX) [file pone.0217180.s007.XLSX]

## Sheet: S7 Table
S7 Table. Comparison of organic acids between 0 h, 24 h, and 72 h using ANOVA.
Metabolite	SS Effect	df Effect	MS Effect	SS Error	df Error	MS Error	F value	p-value
2-hydroxyhexanoate	4.04513e+08	2	2.02257e+08	4.42554e+07	15	2.95036e+06	68.5532	2.84825e-08
3-hydroxypropionate	756427	2	378214	1.01507e+06	15	67671.6	5.58896	0.0153522
3-phenyllactate	2620565209	2	1.31028e+09	1.80841e+08	15	1.20561e+07	108.682	1.18688e-09
aspartate	1.16682e+09	2	5.83409e+08	9.57124e+08	15	6.38083e+07	9.14316	0.00253333
benzoate	922990	2	461495	8.15748e+06	15	543832	0.848598	0.447567
citramalate	1.86191e+06	2	930954	2.57233e+06	15	171489	5.42866	0.0168387
citrate	1.19974e+12	2	5.9987e+11	5.85629e+11	15	3.9042e+10	15.3647	0.000233997
DL-3-aminoisobutyrate	2.3134e+07	2	1.1567e+07	7.03732e+06	15	469155	24.655	1.81384e-05
fumarate	1.57611e+08	2	7.88053e+07	3.06275e+07	15	2.04183e+06	38.5954	1.21767e-06
galactonate	6.37265e+09	2	3.18633e+09	6.45059e+08	15	4.30039e+07	74.0939	1.68085e-08
glycerate	2.89671e+08	2	1.44835e+08	8.83697e+07	15	5.89131e+06	24.5846	1.8439e-05
glycolate	7.92461e+09	2	3.9623e+09	2.56306e+09	15	1.70871e+08	23.1889	2.57396e-05
hexanoate	34507849	2	1.72539e+07	2.79734e+07	15	1.86489e+06	9.25197	0.00241249
indole-3-lactate	1.77121e+08	2	8.85604e+07	8.13843e+06	15	542562	163.226	6.61772e-11
isothreonate	3.43366e+06	2	1.71683e+06	1.06464e+07	15	709758	2.41889	0.122881
malate	1.12325e+12	2	5.61624e+11	1.03061e+11	15	6.8707e+09	81.7419	8.58406e-09
malonate	1.74997e+06	2	874987	2.03425e+07	15	1.35616e+06	0.645193	0.538517
pyrrole-2-carboxylate	97576.3	2	48788.2	302642	15	20176.1	2.41811	0.122954
succinate	7.50347e+07	2	3.75173e+07	2.75435e+07	15	1.83623e+06	20.4317	5.21468e-05
β-hydroxybutyrate	2.22419e+08	2	1.1121e+08	8.69968e+06	15	579979	191.748	2.07735e-11
γ-aminobutyric acid	2.81413e+09	2	1.40707e+09	5.15647e+08	15	3.43765e+07	40.9311	8.40483e-07
